# Supplementary material for: Distinct Second Primary Tumor Phenotypes in Oral Squamous Cell Carcinoma According to Exposure Status and Immune Background
Source: J Clin Med. 2026 Feb 16;15(4):1563. doi: 10.3390/jcm15041563 (PMC12941459; doi:10.3390/jcm15041563)
Supplement: Supplementary file 1 [file jcm-15-01563-s001.zip]

Archive with 1 entries (1 files):
- jcm-4118283-supplementary.pdf
